# Supplementary material for: Comprehensive insights into health services accessibility and quality of life of families with individuals with 22q11.2 deletion syndrome in Brazil
Source: Orphanet J Rare Dis. 2024 Jul 6;19:255. doi: 10.1186/s13023-024-03273-z (PMC11227184; doi:10.1186/s13023-024-03273-z)
Supplement: Supplementary file 1 — Additional file 1. Tests used to confirm the diagnosis. The additional file 1 provides information about the tests used by the 65 individuals to confirm the diagnosis of 22q11.2 Deletion Syndrome. [file 13023_2024_3273_MOESM1_ESM.xlsx]

## Sheet: Planilha1
Additional file 1. Tests used to confirm the diagnosis
	Total (%)
Microsatellite Analysis	1 (1.5%)
Exome	1 (1.5%)
FISH	11 (16.9%)
FISH, Microarray	2 (3.1%)
FISH, MLPA	1 (1.5%)
Microarray	30 (46.2%)
Microarray, MLPA	1 (1.5%)
MLPA	6 (9.2%)
NIPT	2 (3.1%)
I don't know	10 (15.4%)
FISH = Fluorescence In Situ Hybridization, MLPA = Multiplex ligation-dependent probe amplification, NIPT = Non-invasive prenatal testing
